# Supplementary material for: Ixodes scapularis microbiome correlates with life stage, not the presence of human pathogens, in ticks submitted for diagnostic testing
Source: PeerJ. 2020 Dec 2;8:e10424. doi: 10.7717/peerj.10424 (PMC7718787; doi:10.7717/peerj.10424)
Supplement: Supplemental Information 1 — ND, pathogen not detected. [file peerj-08-10424-s001.xlsx]

## Sheet: DATA 1
Supplemental Table S1: Ct scores identifiying which TBPs are present in each sample. ND = pathogen not detected.
Sample_Name	A. phagocytophilum Ct value	B. microti Ct value	B. burgdorferi Ct value	B. miyamotoi Ct value
17691	32.14	ND	36.06	ND
17932	21.75	ND	24.97	ND
18367	ND	ND	28.98	ND
171229	ND	33.52	ND	ND
171354	25.1	34.46	22.63	ND
171573	ND	ND	25.29	ND
171757	ND	ND	28.69	ND
171874	ND	ND	ND	ND
171902	24.42	ND	ND	ND
171904	37.23	ND	ND	ND
172051	ND	36.37	27.46	ND
172067	ND	ND	ND	ND
172071	24.08	ND	ND	ND
172312	ND	ND	25.96	ND
172320	ND	ND	ND	23.97
172659	15.81	ND	ND	ND
172717	ND	ND	ND	ND
172720	ND	ND	ND	ND
172796	19.14	ND	27.49	ND
172801	ND	ND	ND	18.52
172950	ND	ND	33.81	ND
173063	ND	ND	31.1	ND
173080	36.15	ND	ND	ND
173089	15.63	ND	30.98	ND
173305	ND	ND	23.2	ND
173387	ND	37.45	24.84	ND
173686	25.47	ND	14.68	ND
174684B	15.11	ND	ND	ND
181761	ND	ND	24.79	ND
181867	ND	ND	23.26	ND
181924	ND	ND	ND	31.39
182663	ND	ND	ND	32.09
182755	ND	ND	24.22	ND
182871	ND	ND	ND	ND
183014	ND	ND	ND	ND
183129	ND	ND	ND	ND
183148	ND	ND	ND	ND
183184	ND	ND	ND	ND
183226	ND	ND	ND	ND
183381	ND	ND	32.9	ND
183590	ND	ND	25.83	ND
174684A	14.69	ND	ND	ND
172132C	ND	ND	32.07	ND
