# Supplementary material for: Ixodes scapularis microbiome correlates with life stage, not the presence of human pathogens, in ticks submitted for diagnostic testing
Source: PeerJ. 2020 Dec 2;8:e10424. doi: 10.7717/peerj.10424 (PMC7718787; doi:10.7717/peerj.10424)
Supplement: Supplemental Information 4 [file peerj-08-10424-s004.xlsx]

## Sheet: Sample genus relative abundace 
Supplemental Table S4: Realtive abundance of genera by sample and by TBP combination
	Acinetobacter	Anaplasma	Borrelia	Brevibacillus	Enhydrobacter	Genus < 15 % abund.	Klebsiella	Lactobacillus	Lysinibacillus	Massilia	Paenibacillus	Phylum_Proteobacteria	Pseudomonas	Rickettsia	Sphingomonas	Staphylococcus	Stenotrophomonas
Ap_adult_171902	0	0	0	0	0	0.0584101	0	0	0	0	0	0	0	0.94159	0	0	0
Ap_adult_171904	0	0	0	0	0	0.242971	0	0	0	0.237397	0	0	0.193408	0	0	0	0.326224
Ap_adult_172071	0	0	0	0	0	0.169171	0	0	0	0	0.317862	0	0	0	0.512967	0	0
Ap_adult_172659	0	0	0	0	0	0.158507	0	0	0	0	0	0	0	0.841493	0	0	0
Ap_nymph_173080	0	0	0	0	0	0.139845	0	0	0	0	0	0.425351	0.434804	0	0	0	0
Ap_nymph_174684	0	0.9611	0	0	0	0.0388997	0	0	0	0	0	0	0	0	0	0	0
Ap_nymph_1746841	0	0.945104	0	0	0	0.0548958	0	0	0	0	0	0	0	0	0	0	0
B.b.,Ap,Bab_adult_171354	0	0	0	0	0	0.112942	0	0	0	0	0	0	0	0.887058	0	0	0
B.b.,Ap_adult_172796	0	0	0	0	0	0.0883422	0	0	0	0	0	0	0	0.911658	0	0	0
B.b.,Ap_adult_17691	0	0	0	0	0	0.316893	0	0	0	0	0	0	0	0.683107	0	0	0
B.b.,Ap_adult_17932	0	0	0	0	0	0.147601	0	0	0	0	0	0	0	0.852399	0	0	0
B.b.,Ap_nymph_173089	0	0.92111	0	0	0	0.07889	0	0	0	0	0	0	0	0	0	0	0
B.b.,Ap_nymph_173686	0	0.888875	0	0	0	0.111125	0	0	0	0	0	0	0	0	0	0	0
B.b.,Bab_adult_172051	0	0	0	0	0	0.0736791	0	0	0	0	0	0	0	0.926321	0	0	0
B.b.,Bab_adult_173387	0	0	0	0	0	0.189166	0	0	0	0	0	0	0	0.810834	0	0	0
B.b_adult_171573	0	0	0	0	0	0.161415	0	0	0	0	0	0	0	0.838585	0	0	0
B.b_adult_171757	0	0	0	0	0	0.046413	0	0	0	0	0	0	0	0.953587	0	0	0
B.b_adult_172132C	0	0	0	0	0	0.0355065	0	0	0.643117	0	0	0	0	0	0	0	0.321377
B.b_adult_172312	0	0	0	0	0	0.0475036	0	0	0	0	0	0	0	0.952496	0	0	0
B.b_adult_181761	0	0	0	0	0	0.15269	0	0	0	0	0	0	0	0.84731	0	0	0
B.b_adult_181867	0	0	0	0	0	0.28587	0	0	0.460252	0	0	0	0.253878	0	0	0	0
B.b_adult_18367	0	0	0	0	0	0.160446	0	0	0	0	0	0	0	0.839554	0	0	0
B.b_nymph_172950	0	0	0	0	0	0.0602278	0	0	0	0	0	0.501697	0.150994	0.287082	0	0	0
B.b_nymph_173063	0	0	0	0	0	0.305259	0	0	0	0	0	0.455526	0	0.239215	0	0	0
B.b_nymph_173305	0	0	0.546534	0	0	0.196074	0	0	0	0	0	0	0	0.257392	0	0	0
B.b_nymph_182755	0	0	0	0	0	0.305138	0	0	0.694862	0	0	0	0	0	0	0	0
B.b_nymph_183387	0.636573	0	0	0	0	0.363427	0	0	0	0	0	0	0	0	0	0	0
B.b_nymph_183590	0	0	0	0	0	0.311682	0	0	0	0	0	0	0.447891	0.240427	0	0	0
Bab_adult_171229	0	0	0	0	0	0.107004	0	0	0	0	0	0	0.536961	0.356035	0	0	0
Bm_adult_172801	0.180199	0	0.218492	0	0.198255	0.111609	0	0	0	0	0	0	0	0.291444	0	0	0
Bm_adult_182663	0	0	0	0	0	0.0392632	0	0	0	0	0	0.159355	0	0.801381	0	0	0
Bm_nymph_172320	0.682865	0	0	0	0	0.317135	0	0	0	0	0	0	0	0	0	0	0
Bm_nymph_181924	0.152327	0	0.21619	0	0	0.292778	0	0	0	0	0	0	0	0.338706	0	0	0
neg_adult_171874	0	0	0	0	0	0.01127	0	0	0	0	0	0.155599	0	0.833131	0	0	0
neg_adult_172067	0	0	0	0	0	0.0867668	0	0	0	0	0	0.170989	0	0.742244	0	0	0
neg_adult_172717	0	0	0	0	0	0.0420504	0	0	0	0	0	0	0	0.95795	0	0	0
neg_adult_172720	0	0	0	0	0	0.0277508	0	0	0	0	0	0	0	0.972249	0	0	0
neg_adult_183226	0	0	0	0.162143	0	0.294716	0.543141	0	0	0	0	0	0	0	0	0	0
neg_nymph_173345	0	0	0	0	0	0.159476	0	0	0	0	0	0.652569	0.187954	0	0	0	0
neg_nymph_183014	0	0	0	0	0	0.742123	0	0.257877	0	0	0	0	0	0	0	0	0
neg_nymph_183129	0	0	0	0	0	0.323679	0	0	0	0	0	0.162143	0	0	0	0.514178	0
neg_nymph_183148	0	0	0.740305	0	0	0.0785264	0	0	0	0	0	0.181168	0	0	0	0	0
neg_nymph_183184	0	0	0	0	0	0.174382	0	0	0	0	0	0	0	0.825618	0	0	0
[TBP-]	0	0	0.0740305	0.0162143	0	0.194074	0.0543141	0.0257877	0	0	0	0.132247	0.0187954	0.433119	0	0.0514178	0
[Bb]	0.0489672	0	0.0420411	0	0	0.18705	0	0	0.138325	0	0	0.0736325	0.0655972	0.419665	0	0	0.0247213
[Ap]	0	0.272315	0	0	0	0.123243	0	0	0	0.0339139	0.0454089	0.0607645	0.0897445	0.254726	0.0732809	0	0.0466034
[Bab]	0	0	0	0	0	0.107004	0	0	0	0	0	0	0.536961	0.356035	0	0	0
[Bm]	0.253848	0	0.108671	0	0.0495637	0.190196	0	0	0	0	0	0.0398388	0	0.357883	0	0	0
[Bb,Ap]	0	0.361997	0	0	0	0.14857	0	0	0	0	0	0	0	0.489433	0	0	0
[Bb,Bab]	0	0	0	0	0	0.131423	0	0	0	0	0	0	0	0.868577	0	0	0
[Bb,Ap,Bab]	0	0	0	0	0	0.112942	0	0	0	0	0	0	0	0.887058	0	0	0
