# Supplementary material for: Ixodes scapularis microbiome correlates with life stage, not the presence of human pathogens, in ticks submitted for diagnostic testing
Source: PeerJ. 2020 Dec 2;8:e10424. doi: 10.7717/peerj.10424 (PMC7718787; doi:10.7717/peerj.10424)
Supplement: Supplemental Information 6 [file peerj-08-10424-s006.xlsx]

## Sheet: Supplemental table S5 Phylum_Bb
Supplemental Table S5: Relative abundance of Phlya in adults and nymphs.
	Actinobacteria	Bacteroidetes	Chlamydiae	Cyanobacteria	Firmicutes	Phylum < 1 % abund.	Planctomycetes	Proteobacteria	Spirochaetae
B.b_adult_171573	0	0	0	0	0	0.0115124	0	0.921716	0.0667717
B.b_adult_171757	0	0	0	0	0.012603	0.0077557	0	0.979641	0
B.b_adult_172132C	0	0	0	0	0.652569	0.00642269	0	0.341008	0
B.b_adult_172312	0	0	0	0	0	0.00254484	0	0.997455	0
B.b_adult_181761	0.0191469	0	0	0	0	0.00327193	0	0.948376	0.029205
B.b_adult_181867	0	0	0	0	0.460616	0.0132089	0	0.526175	0
B.b_adult_18367	0	0	0	0	0	0.00618032	0	0.99382	0
neg_adult_171874	0	0	0	0	0	0.000727096	0	0.999273	0
neg_adult_172067	0.0116335	0	0	0	0.0122395	0	0	0.976127	0
neg_adult_172717	0	0	0	0	0	0.00157538	0	0.998425	0
neg_adult_172720	0	0	0	0	0	0.00327193	0	0.996728	0
neg_adult_183226	0	0	0	0	0.175473	0	0	0.824527	0
Adults Average	0.256503	0	0	0	10.9458	0.470593	0	87.5273	0.799806
B.b_nymph_172950	0	0	0	0	0	0.0135725	0	0.986428	0
B.b_nymph_173063	0.0168444	0.01127	0	0	0.0136936	0.00969462	0	0.948497	0
B.b_nymph_173305	0	0	0	0	0	0.00448376	0	0.448982	0.546534
B.b_nymph_182755	0	0	0	0	0.697407	0.00193892	0	0.171837	0.128817
B.b_nymph_183387	0	0.018541	0	0	0	0.00460494	0	0.903175	0.0736791
B.b_nymph_183590	0.0346583	0.0181774	0	0	0.0178139	0.00109064	0	0.92826	0
neg_nymph_173345	0	0	0	0	0	0.0105429	0	0.989457	0
neg_nymph_183014	0.0553805	0.029205	0.0222976	0.0359913	0.35967	0.0144207	0.0184198	0.464615	0
neg_nymph_183129	0.0281144	0	0	0	0.522904	0.00315075	0	0.445831	0
neg_nymph_183148	0.0441105	0	0	0	0.0189045	0	0	0.19668	0.740305
neg_nymph_183184	0	0	0	0	0	0.000848279	0	0.999152	0
Nymph Average	1.62826	0.701758	0.202706	0.327193	14.8218	0.584982	0.167453	68.0265	13.5394
